# Supplementary material for: Examining the Role of Fear of Falling on Gait Parameters and Short-Term Gait Adaptation in Older Adults
Source: J Clin Med. 2025 Nov 22;14(23):8311. doi: 10.3390/jcm14238311 (PMC12693663; doi:10.3390/jcm14238311)
Supplement: Supplementary file 1 [file jcm-14-08311-s001.zip]

Archive with 1 entries (1 files):
- jcm-3977323-supplementary.xlsx
