# Supplementary material for: Examining the Role of Fear of Falling on Gait Parameters and Short-Term Gait Adaptation in Older Adults
Source: J Clin Med. 2025 Nov 22;14(23):8311. doi: 10.3390/jcm14238311 (PMC12693663; doi:10.3390/jcm14238311)
Supplement: Supplementary file 1 [file jcm-14-08311-s001.zip › jcm-3977323-supplementary.xlsx]

## Sheet: data_FoF
Subject	Rłeć	FoF group	sFES-I	age	heigth (cm)	mass (kg)	body weigth(N)	condition	step length L, cm	step length L, cm2	step length L 1 (%heigth)	step length L 2 (%heigth)	Stride length, cm	Stride length, cm2	step length R, cm	step length R, cm2	step length R (%heigth)	step length R (%heigth)2	step width, cm	step width, cm2	Stance Phase L, %	Stance Phase L, %2	Stance Phase R, %	Stance Phase R, %2	Single limb support L, %	Single limb support L, %2	Single limb support R, %	Single limb support R, %2	Swing Phase L, %	Swing Phase L, %2	Swing Phase R, %	Swing Phase R, %2	Double stance Phase, %	Double stance Phase, %2	Cadence, steps/min	Cadence, steps/min2	Velocity, km/h	Velocity, km/h2	Fmaxforefoot_L(%BW)2	Fmaxforefoot_L(%BW)2	Maximum force Forefoot R, N	Maximum force Forefoot R, N2	Fmaxforefoot_R(%BW)	Fmaxforefoot_R(%BW)2	Maximum force Midfoot L, N	Maximum force Midfoot L, N2	Fmaxmidfoot_L(%BW)	Fmaxmidfoot_L(%BW)2	Maximum force Midfoot R, N
1	f	1	7	63	169	70	686.7	Vpref	45.762	48.441	27.0781	28.6633	92.186	97.797	46.424	49.356	27.4698	29.2047	14.955	15.749	64.209	64.876	62.837	62.689	37.157	37.267	35.805	35.101	35.791	35.124	37.163	37.311	27.066	27.609	109.635	101.505	3.031	2.976	98.1065	95.6017	669.873	627.505	97.5496	91.3798	176.529	175.962	25.7069	25.6243	145.879
2	f	1	7	65	167	70	686.7	Vpref	65.529	68.514	39.2389	41.0263	131.793	136.596	66.264	68.082	39.679	40.7677	7.81	5.057	61.394	61.291	61.888	61.21	38.121	38.78	38.585	38.702	38.606	38.709	38.112	38.79	23.265	22.511	106.266	102.073	4.201	4.182	96.9597	99.3705	676.974	673.387	98.5837	98.0613	102.767	109.606	14.9653	15.9613	110.456
3	m	1	7	66	182	75	735.75	Vpref	61.351	65.531	33.7093	36.006	121.401	130.046	60.05	64.515	32.9945	35.4478	6.253	7.236	62.823	61.862	62.541	61.966	37.468	38.037	37.189	38.152	37.177	38.138	37.459	38.034	25.346	23.805	108.831	101.744	3.963	3.969	98.7127	100.619	738.884	754.852	100.426	102.596	182.595	187.25	24.8175	25.4502	188.1
4	f	1	7	70	167	64	627.84	Vpref	47.172	43.118	28.2467	25.8192	92.101	87.564	44.929	44.446	26.9036	26.6144	15.63	14.492	60.164	60.413	63.356	61.366	36.643	38.615	39.803	39.588	39.836	39.587	36.644	38.634	23.574	21.788	114.556	116.74	3.162	3.063	91.935	88.1374	564.489	552.999	89.9097	88.0796	192.956	177.984	30.7333	28.3486	197.506
5	m	1	7	65	170	73	716.13	Vpref	40.858	43.175	24.0341	25.3971	79.101	84.767	38.243	41.593	22.4959	24.4665	16.195	16.167	64.683	64.734	65.639	64.492	34.376	35.509	35.341	35.28	35.317	35.266	34.361	35.508	30.31	29.237	114.68	107.294	2.722	2.728	103.121	100.336	753.068	725.92	105.158	101.367	140.8	144.67	19.6612	20.2016	206.794
6	m	1	7	69	175	94	922.14	Vpref	63.255	57.647	36.1457	32.9411	130.077	120.851	66.822	63.204	38.184	36.1166	15.691	12.405	62.892	63.476	61.795	63.232	38.188	36.769	37.096	36.537	37.108	36.524	38.205	36.768	24.691	26.705	105.338	113.189	4.11	4.103	95.5012	97.0153	872.955	816.655	94.6662	88.5608	271.03	270.646	29.3914	29.3498	238.762
7	f	1	8	72	153	64	627.84	Vpref	50.577	46.449	33.0569	30.3588	103.24	94.778	52.663	48.329	34.4203	31.5876	13.366	9.488	60.596	60.677	61.831	61.422	38.178	38.593	39.411	39.318	39.404	39.323	38.169	38.578	22.429	22.085	109.323	119.057	3.385	3.384	97.9836	92.0641	623.253	598.282	99.2694	95.2921	218.539	226.913	34.8081	36.1419	203.375
8	m	1	7	69	167	80	784.8	Vpref	41.073	42.979	24.5946	25.7359	86.483	88.997	45.41	46.019	27.1916	27.5563	10.639	14.094	62.705	62.537	62.641	63.258	37.365	36.713	37.302	37.47	37.295	37.463	37.359	36.742	25.371	25.803	117.508	111.826	3.049	3.031	98.4883	97.1449	782.606	753.959	99.7204	96.0702	214.68	194.559	27.3547	24.7909	153.179
9	f	2	9	68	153	67	657.27	Vpref	45.104	46.426	29.4797	30.3438	88.185	91.327	43.081	44.901	28.1575	29.3471	10.968	8.136	62.774	62.619	63.775	63.543	36.204	36.442	37.236	37.381	37.226	37.381	36.225	36.457	26.556	26.15	107.538	101.533	2.845	2.781	87.6698	86.0051	603.897	561.61	91.8796	85.4459	175.639	170.754	26.7225	25.9793	225.95
10	f	2	10	66	168	90	882.9	Vpref	48.734	50.878	29.0083	30.2845	91.57	93.238	42.836	42.36	25.4976	25.2143	5.514	4.237	67.516	67.479	66.67	66.896	33.318	33.082	32.474	32.546	32.484	32.521	33.33	33.104	34.181	34.36	109.677	108.677	3.012	3.037	72.3018	75.1064	668.101	736.317	75.6712	83.3976	246.782	261.456	27.9513	29.6133	296.305
11	f	2	12	66	162	76	745.56	Vpref	20.251	26.303	12.5006	16.2364	49.654	56.774	29.403	30.471	18.15	18.8093	10.693	8.846	70.582	70.373	70.099	70.298	29.91	29.69	29.43	29.57	29.418	29.627	29.901	29.702	40.661	40.67	113.797	101.986	1.695	1.736	77.6379	64.6957	441.336	439.278	59.1952	58.9192	114.64	238.343	15.3764	31.9683	177.841
12	f	2	13	75	164	60	588.6	Vpref	49.2	48.178	30	29.3768	102.618	99.476	53.418	51.299	32.572	31.2799	14.008	9.145	62.669	62.246	63.077	62.491	36.909	37.51	37.329	37.757	37.331	37.754	36.923	37.509	25.748	24.724	105.483	107.625	3.248	3.21	101.001	99.818	573.115	557.689	97.3692	94.7484	126.604	120.922	21.5093	20.544	147.232
13	f	2	11	74	155	74	725.94	Vpref	43.332	46.014	27.9561	29.6865	92.817	94.88	49.486	48.866	31.9265	31.5265	8.912	9.164	62.845	62.693	63.803	63.991	36.171	36.007	37.154	37.279	37.155	37.307	36.197	36.009	26.657	26.705	119.884	114.45	3.338	3.254	81.4872	79.6861	617.883	599.776	85.1149	82.6206	112.541	101.92	15.5028	14.0397	101.583
14	f	2	9	69	152	55	539.55	Vpref	50.554	53.249	33.2592	35.0322	104.08	107.925	53.525	54.675	35.2138	35.9704	8.757	7.206	60.35	60.835	60.797	61.014	39.202	39.006	39.646	39.147	39.65	39.165	39.203	38.986	21.144	21.856	118.184	114.047	3.69	3.692	100.697	101.642	523.477	531.719	97.021	98.5486	106.291	131.366	19.6999	24.3473	116.387
15	m	2	10	72	178	96	941.76	Vpref	53.137	51.981	29.8522	29.2028	104.003	101.303	50.867	49.322	28.577	27.709	13.199	12.169	65.211	65.25	64.344	64.866	35.666	35.128	34.787	34.757	34.789	34.75	35.656	35.134	29.555	30.128	95.768	99.924	2.986	2.976	77.1177	75.3842	810.96	782.621	86.1111	83.102	283.864	280.1	30.1419	29.7422	315.837
16	f	2	12	67	158	62	608.22	Vpref	47.3	46.985	29.9367	29.7373	90.6	91.658	43.3	44.673	27.4051	28.2741	11.864	8.315	63.616	63.524	63.492	63.203	36.504	36.779	36.366	36.475	36.384	36.476	36.508	36.797	27.131	26.731	108.993	103.551	2.962	2.848	84.0993	85.1462	553.851	565.42	91.061	92.9631	110.419	125.707	18.1545	20.668	111.371
17	f	2	11	71	167	90	882.9	Vpref	46.403	48.654	27.7862	29.1341	87.987	96.926	41.584	48.272	24.9006	28.9054	8.63	6.909	62.599	65.029	65.397	65.829	34.586	34.203	37.424	35.004	37.401	34.971	34.603	34.171	28.004	30.812	115.451	103.352	3.046	3.003	64.0494	63.8656	587.502	565.289	66.5423	64.0264	164.982	178.799	18.6864	20.2513	195.677
18	f	2	11	63	159	72	706.32	Vpref	44.197	37.873	27.7969	23.8195	86.941	74.567	42.743	36.693	26.8824	23.0774	9.533	6.682	63.432	62.707	63.852	63.212	36.172	36.802	36.632	37.298	36.568	37.293	36.148	36.788	27.231	25.909	106.636	122.599	2.78	2.742	86.3515	85.5138	607.768	601.917	86.0471	85.2187	105.78	109.607	14.9762	15.518	172.556
19	f	2	9	63	162	78	765.18	Vpref	45.59	46.803	28.142	28.8907	91.212	95.144	45.621	48.341	28.1611	29.8401	4.34	3.273	61.611	62.185	61.123	61.769	38.886	38.267	38.396	37.827	38.389	37.815	38.877	38.231	22.71	23.933	108.439	101.377	2.967	2.892	89.5104	87.1646	717.966	675.992	93.8297	88.3442	199.784	196.578	26.1094	25.6904	207.21
20	f	2	9	69	155	60	588.6	Vpref	48.749	48.734	31.451	31.4413	96.775	97.16	48.026	48.426	30.9845	31.2426	8.664	7.566	63.646	64.478	64.104	64.391	35.904	35.592	36.411	35.518	36.354	35.522	35.896	35.609	27.701	28.885	110.722	109.975	3.214	3.206	89.4001	93.3821	533.665	559.837	90.6668	95.1133	112.561	92.725	19.1235	15.7535	127.856
21	f	2	13	69	167	89	873.09	Vpref	44.592	46.86	26.7018	28.0599	89.445	90.192	44.854	43.332	26.8587	25.9473	10.237	9.928	65.259	65.942	64.455	64.559	35.587	35.452	34.751	34.088	34.741	34.058	35.545	35.441	29.696	30.471	111.324	109.579	2.986	2.964	91.6578	80.1357	753.346	678.332	86.285	77.6933	231.228	206.17	26.4839	23.6138	283.931
22	f	2	9	72	152	82	804.42	Vpref	34.934	40.615	22.9829	26.7204	72.211	83.258	37.278	42.644	24.525	28.0553	11.148	9.361	67.149	67.194	67.851	68.083	32.179	31.936	32.877	32.812	32.851	32.806	32.149	31.917	34.979	35.259	111.648	96.218	2.419	2.403	83.1173	93.1404	680.717	743.595	84.6221	92.4387	236.631	267.556	29.4163	33.2607	289.617
23	f	3	14	72	164	66	647.46	Vpref	40.98	44.416	24.9878	27.0829	84.774	89.497	43.793	45.081	26.703	27.4884	7.282	6.668	63.839	63.522	65	65.1	34.981	34.868	36.117	36.461	36.161	36.478	35	34.9	28.86	28.636	118.905	113.175	3.025	3.038	92.6598	87.3538	573.019	566.328	88.5026	87.4692	138.578	123.823	21.4033	19.1244	145.595
24	f	3	18	62	162	82	804.42	Vpref	25.677	32.063	15.85	19.792	57.232	65.781	31.555	33.717	19.4784	20.813	14.352	12.351	65.154	67.748	66.665	68.955	33.342	31.017	34.862	32.236	34.846	32.252	33.335	31.045	31.803	36.723	100.656	88.012	1.727	1.735	72.8337	53.5483	446.49	441.734	55.5046	54.9134	284.724	271.611	35.3949	33.7648	235.239
25	f	3	14	74	163	73	716.13	Vpref	30.727	29.766	18.8509	18.2613	61.79	60.254	31.063	30.487	19.0571	18.7037	9.529	9.032	67.122	67.027	68.76	69.458	31.185	30.512	32.843	33.019	32.878	32.973	31.24	30.542	35.943	36.504	107.939	108.692	1.968	1.96	68.9157	72.2319	542.9	584.518	75.8103	81.6218	141.001	139.13	19.6893	19.428	170.538
26	f	3	16	69	154	69	676.89	Vpref	23.636	22.364	15.3481	14.5221	50.12	47.39	26.484	25.026	17.1974	16.2506	9.296	7.678	76.459	73.812	73.275	70.199	26.678	29.752	23.502	26.174	23.541	26.188	26.725	29.801	49.811	44.007	90.511	99.037	1.358	1.407	65.0522	54.0089	428.053	362.304	63.2382	53.5248	258.734	318.886	38.2239	47.1105	321.254
27	m	3	14	64	165	63.9464	627.314	Vpref	23.179	25.269	14.0479	15.3145	48.523	54.862	25.422	29.546	15.4073	17.9067	11.12	12.461	68.402	67.873	67.034	66.956	32.927	33.105	31.559	32.188	31.633	32.086	32.931	33.084	35.475	34.768	136.885	118.229	1.983	1.945	64.6034	65.8538	460.443	454.054	73.3992	72.3807	140.962	133.206	22.4707	21.2343	113.234
28	f	3	20	80	156	65.3616	641.197	Vpref	12.204	14.136	7.82308	9.06154	23.469	27.68	11.991	13.534	7.68654	8.67564	17.265	14.2	72.882	71.88	75.609	72.758	24.08	27.264	26.807	28.142	26.896	28.171	24.612	27.191	48.802	44.616	69.742	69.022	0.6	0.6	49.6872	45.9149	272.723	225.313	42.5334	35.1394	280.014	285.847	43.6705	44.5802	241.472
29	f	3	19	80	164	69.7148	683.902	Vpref	14.99	14.445	9.14024	8.80793	29.519	27.363	14.493	12.868	8.8372	7.84634	15.155	19.177	74.01	73.365	74.894	73.114	24.989	27.085	25.873	26.834	26.007	26.75	25.089	26.764	49.021	46.28	77.724	79.589	0.687	0.657	43.3802	43.8542	280.582	298.681	41.0266	43.6731	228.806	262.726	33.456	38.4157	226.888
30	f	3	20	67	167	119.787	1175.11	Vpref	16.932	17.427	10.1389	10.4353	35.746	36.589	18.979	19.131	11.3647	11.4557	13.038	13.997	80.309	80.254	75.235	75.59	31.288	33.974	26.214	29.31	19.556	19.657	24.899	24.505	49.021	46.28	76.734	77.837	0.82	0.846	50.1041	47.5249	418.738	405.417	35.6339	34.5003	504.404	481.019	42.9239	40.9339	489.823
1	f	1	7	63	169	70	686.7	Vmax	69.666	79.763	41.2225	47.197	142.261	161.649	72.595	81.886	42.9556	48.4533	11.811	12.593	60.721	58.951	60.855	59.531	39.147	40.464	39.279	41.052	39.279	41.049	39.145	40.469	21.576	18.485	121.781	129.388	5.197	6.273	109.938	106.915	731.302	724.099	106.495	105.446	186.015	185.288	27.0882	26.9824	157.782
2	f	1	7	65	167	70	686.7	Vmax	80.227	83.163	48.0401	49.7982	161.668	166.679	81.441	83.516	48.7671	50.0096	8.16	7.392	59.881	59.677	60.657	60.058	39.331	39.943	40.107	40.297	40.119	40.323	39.343	39.942	20.549	19.74	118.849	119.014	5.762	5.95	97.45	96.5647	695.611	677.134	101.298	98.607	139.504	126.745	20.3151	18.4571	121.586
3	m	1	7	66	182	75	735.75	Vmax	82.012	83.799	45.0615	46.0434	163.447	166.404	81.434	82.605	44.744	45.3874	8.436	7.855	60.018	59.596	60.18	59.877	39.819	40.126	39.988	40.417	39.982	40.404	39.82	40.123	20.194	19.462	125.076	121.488	6.133	6.065	100.756	97.4455	728.571	708.482	99.0243	96.2938	193.476	202.856	26.2964	27.5713	210.887
4	f	1	7	70	167	64	627.84	Vmax	56.495	61.351	33.8293	36.7371	112.115	122.071	55.621	60.72	33.306	36.3593	14.616	15.251	60.002	59.665	61.293	59.692	38.7	40.311	40.008	40.336	39.998	40.335	38.707	40.308	21.294	19.353	124.582	126.025	4.189	4.615	88.3427	80.0245	549.628	519.359	87.5427	82.7216	213.896	209.99	34.0686	33.4464	206.528
5	m	1	7	65	170	73	716.13	Vmax	70.183	76.088	41.2841	44.7576	140.593	152.473	70.41	76.386	41.4176	44.9329	11.333	12.811	61.861	60.838	60.477	59.326	39.534	40.671	38.118	39.165	38.139	39.162	39.523	40.674	22.351	20.156	141.239	140.876	5.955	6.443	103.83	106.741	807.162	792.342	112.712	110.642	205.48	214.386	28.6931	29.9367	268.54
6	m	1	7	69	175	94	922.14	Vmax	76.398	75.995	43.656	43.4257	155.094	154.106	78.695	78.112	44.9686	44.6354	14.532	14.155	60.898	60.579	59.166	59.269	40.808	40.738	39.096	39.431	39.102	39.421	40.834	40.731	20.063	19.84	132.348	135.952	6.157	6.284	99.0077	95.6759	827.579	814.889	89.7455	88.3693	329.338	313.345	35.7145	33.9802	272.19
7	f	1	8	72	153	64	627.84	Vmax	64.093	67.093	41.8908	43.8516	129.662	134.362	65.569	67.27	42.8556	43.9673	8.795	9.977	60.029	58.637	59.509	58.175	40.494	41.82	39.966	41.377	39.971	41.363	40.491	41.825	19.541	16.811	134.217	133.101	5.218	5.364	88.3244	101.061	568.765	621.836	90.5908	99.0437	266.665	301.479	42.4734	48.0184	256.866
8	m	1	7	69	167	80	784.8	Vmax	74.464	65.344	44.5892	39.1281	151.799	133.954	77.336	68.61	46.309	41.0838	8.956	9.784	59.775	60.902	59.026	60.295	40.971	39.72	40.215	39.098	40.225	39.098	40.974	39.705	18.811	21.187	136.38	125.822	6.209	5.055	123.58	113.379	981.192	876.503	125.024	111.685	304.299	287.848	38.7741	36.6779	276.953
9	f	2	9	68	153	67	657.27	Vmax	59.987	61.319	39.2072	40.0778	117.603	120.614	57.616	59.294	37.6575	38.7542	9.705	7.721	61.032	60.35	62.221	61.022	37.781	38.959	38.935	39.66	38.968	39.65	37.779	38.978	23.276	21.388	121.245	127.038	4.277	4.594	89.5945	79.4722	606.135	529.306	92.2201	80.531	184.697	191.749	28.1006	29.1736	230.166
10	f	2	10	66	168	90	882.9	Vmax	69.736	73.3	41.5095	43.631	134.916	142.956	65.18	69.655	38.7976	41.4613	5.329	6.139	64.887	64.341	64.117	63.805	35.905	36.168	35.096	35.643	35.113	35.659	35.883	36.195	28.991	28.161	117.001	113.093	4.736	4.849	77.6675	85.3807	679.309	754.215	76.9407	85.4247	300.953	311.193	34.0869	35.2467	329.516
12	f	2	13	75	164	60	588.6	Vmax	61.169	62.627	37.2982	38.1872	127.934	129.03	66.764	66.403	40.7098	40.4896	11.178	10.903	60.794	61.181	60.608	61.283	39.396	38.73	39.187	38.82	39.206	38.819	39.392	38.717	21.409	22.458	121.846	121.203	4.676	4.691	104.166	100.562	594.541	588.167	101.009	99.9264	152.3	127.22	25.875	21.614	180.97
13	f	2	11	74	155	74	725.94	Vmax	65.569	73.855	42.3026	47.6484	133.447	148.254	67.878	74.399	43.7923	47.9994	9.555	8.857	60.215	58.999	61.034	59.528	38.961	40.471	39.763	40.997	39.785	41.001	38.966	40.472	21.267	18.526	131.223	133.961	5.253	5.957	83.4911	84.7716	639.096	630.467	88.037	86.8484	114.169	152.322	15.7271	20.9827	99.981
14	f	2	9	69	152	55	539.55	Vmax	68.963	71.533	45.3704	47.0612	137.663	143.02	68.7	71.488	45.1974	47.0316	7.381	7.028	58.137	57.961	58.029	57.511	41.981	42.485	41.864	42.048	41.863	42.039	41.971	42.489	16.158	15.464	146.539	148.538	6.052	6.373	92.4552	97.9624	533.304	545.948	98.8424	101.186	110.226	137.917	20.4292	25.5615	111.881
15	m	2	10	72	178	96	941.76	Vmax	66.799	74.71	37.5275	41.9719	131.355	148.557	64.556	73.847	36.2674	41.4871	13.282	9.045	63.473	62.978	61.949	61.615	38.08	38.371	36.542	37.036	36.527	37.022	38.051	38.385	25.385	24.586	114.185	111.334	4.495	4.962	85.4841	87.7376	853.355	825.489	90.6128	87.6539	358.176	353.407	38.0326	37.5262	369.487
16	f	2	12	67	158	62	608.22	Vmax	56.416	56.741	35.7063	35.912	111.548	113.632	55.132	56.891	34.8937	36.007	10.232	7.901	62.212	61.206	61.681	61.824	38.301	38.182	37.776	38.782	37.788	38.794	38.319	38.176	23.915	23.037	120.883	124.226	4.044	4.234	97.153	103.776	582.732	626.964	95.8094	103.082	117.129	115.08	19.2577	18.9208	120.665
17	f	2	11	71	167	90	882.9	Vmax	64.621	71.795	38.6952	42.991	128.452	142.932	63.831	71.137	38.2222	42.597	6.445	6.086	60.863	60.478	62.129	62.196	37.874	37.812	39.115	39.523	39.137	39.522	37.871	37.804	23.003	22.675	118.967	116.322	4.583	4.987	70.1216	74.6014	645.918	666.095	73.1587	75.444	183.591	226.842	20.7941	25.6928	194.441
18	f	2	11	63	159	72	706.32	Vmax	65.707	68.911	41.3252	43.3403	129.935	137.098	64.228	68.187	40.395	42.8849	9.014	8.781	60.288	60.234	61.178	60.36	38.815	39.652	39.714	39.78	39.712	39.766	38.822	39.64	21.472	20.585	125.323	124.135	4.886	5.106	93.7936	92.829	630.368	637.059	89.2468	90.1941	164.396	165.338	23.275	23.4084	194.18
19	f	2	9	63	162	78	765.18	Vmax	64.793	64.786	39.9957	39.9914	129.679	130.583	64.887	65.797	40.0537	40.6154	3.375	2.678	59.88	59.869	59.274	59.691	40.735	40.328	40.124	40.145	40.12	40.131	40.726	40.309	19.147	19.546	125.545	123.623	4.884	4.844	94.4112	93.7468	738.31	741.367	96.4884	96.8879	247.492	237.163	32.3443	30.9944	259.473
20	f	2	9	69	155	60	588.6	Vmax	66.744	69.981	43.0606	45.149	135.579	141.872	68.835	71.89	44.4097	46.3806	8.452	8.479	60.734	60.252	60.583	60.313	39.42	39.69	39.279	39.738	39.266	39.748	39.417	39.687	21.304	20.574	127.276	126.266	5.176	5.374	88.3389	93.8264	538.711	566.325	91.5241	96.2156	128.427	121.04	21.8191	20.5641	163.701
21	f	2	13	69	167	89	873.09	Vmax	60.854	60.406	36.4395	36.1713	121.587	120.062	60.733	59.656	36.3671	35.7222	9.383	8.673	62.759	63.493	61.689	62.22	38.327	37.777	37.232	36.503	37.241	36.507	38.311	37.78	24.452	25.716	125.798	121.477	4.589	4.375	97.7207	85.8089	821.139	700.26	94.0498	80.2048	260.324	237.788	29.8164	27.2352	305.756
22	f	2	9	72	152	82	804.42	Vmax	39.229	45.731	25.8086	30.0862	81.156	93.316	41.927	47.585	27.5836	31.3059	10.365	8.526	65.601	65.28	65.74	65.875	34.279	34.1	34.442	34.707	34.399	34.72	34.26	34.125	31.302	31.18	117.966	105.568	2.872	2.954	87.5678	96.3509	727.696	791.89	90.4622	98.4424	253.259	256.599	31.4834	31.8986	279.317
23	f	3	14	72	164	66	647.46	Vmax	52.591	53.884	32.0677	32.8561	104.857	107.199	52.266	53.315	31.8695	32.5091	7.112	6.845	62.278	61.591	63.489	63.117	36.459	36.89	37.717	38.411	37.722	38.409	36.511	36.883	25.778	24.71	123.252	132.856	3.878	4.27	93.9471	87.6505	600.252	568.785	92.7087	87.8487	164.583	149.746	25.4198	23.1282	153.355
24	f	3	18	62	162	82	804.42	Vmax	36.627	65.626	22.6093	40.5099	78.597	134.539	41.969	68.913	25.9068	42.5389	13.98	9.833	64.693	58.229	64.445	60.606	35.483	39.389	35.267	41.75	35.307	41.771	35.555	39.394	29.176	18.839	104.68	133.142	2.468	5.374	88.1871	87.3206	614.192	723.808	76.3522	89.9789	326.262	390.895	40.5587	48.5934	268.912
25	f	3	14.5	74	163	73	716.13	Vmax	47.73	46.66	29.2822	28.6258	93.781	93.894	46.051	47.234	28.2521	28.9779	7.995	8.377	62.835	63.31	64.428	64.703	35.54	35.29	37.166	36.671	37.165	36.69	35.572	35.297	27.268	28.038	122.65	122.892	3.448	3.459	84.5529	85.8378	650.095	649.192	90.7789	90.6528	160.128	154.262	22.3602	21.5411	175.541
26	f	3	16	69	154	69	676.89	Vmax	40.472	39.462	26.2805	25.6247	81.45	79.29	40.978	39.828	26.6091	25.8623	6.623	4.659	68.612	66.815	64.113	62.536	35.897	37.42	31.388	33.167	31.388	33.185	35.887	37.464	32.713	29.366	124.341	133.797	3.037	3.18	87.1978	82.5483	614.953	589.981	90.8498	87.1605	274.256	294.95	40.5171	43.5743	295.647
27	m	3	14	64	165	63.9464	627.314	Vmax	29.452	35.258	17.531	20.9869	63.309	73.068	33.869	37.84	20.1601	22.5238	11.037	11.451	67.149	66.175	65.109	64.003	34.79	35.954	32.75	33.782	32.769	33.699	34.973	36.12	32.359	30.221	138.469	121.636	2.625	2.663	78.6413	81.3405	518.209	542.703	82.6076	86.5122	138.246	138.753	22.0378	22.1186	118.882
28	f	3	20	80	156	65.3616	641.197	Vmax	12.204	14.136	7.26429	8.41429	23.469	27.68	11.991	13.534	7.1375	8.05595	17.265	14.2	72.882	71.88	75.609	72.758	24.08	27.264	26.807	28.142	26.896	28.171	24.612	27.191	48.802	44.616	69.742	69.022	0.6	0.6	49.6872	45.9149	272.723	225.313	42.5334	35.1394	280.014	285.847	43.6705	44.5802	241.472
29	f	3	19	80	164	69.7148	683.902	Vmax	14.99	14.445	8.71512	8.39826	29.519	27.363	14.493	12.868	8.42616	7.4814	15.155	19.177	74.01	73.365	74.894	73.114	24.989	27.085	25.873	26.834	26.007	26.75	25.089	26.764	49.021	46.28	77.724	79.589	0.687	0.557	43.3802	43.8542	280.582	298.681	41.0266	43.6731	228.806	262.726	33.456	38.4157	226.888
30	f	3	20	67	167	119.787	1175.11	Vmax	24.731	25.895	14.809	15.506	51.893	53.453	26.979	27.444	16.1551	16.4335	12.07	10.908	74.94	72.39	71.234	69.837	28.708	30.07	25.002	27.517	24.991	27.572	28.834	30.2	46.232	42.32	102.322	109.587	1.59	1.753	56.2886	54.0514	527.319	514.843	44.874	43.8123	378.603	399.821	32.2185	34.0241	434.86
[truncated: 11 more columns]
